# Supplementary material for: Adult bonobos show no prosociality in both prosocial choice task and group service paradigm
Source: PeerJ. 2022 Feb 1;10:e12849. doi: 10.7717/peerj.12849 (PMC8815371; doi:10.7717/peerj.12849)
Supplement: Supplemental Information 2 [file peerj-10-12849-s002.txt]

#Statistical Analyses for: Adult bonobos show no prosociality in both prosocial choice task and group service paradigm 

#---------------------------------------------------------------------------------------------------------------------
#Prosocial choice task
#---------------------------------------------------
# Import data
    binom=read.table(file="binomdatapasscriterion.txt", header=T, sep="\t")
          attach(binom) 
          binom$z.trial=as.vector(scale(binom$trial))  
          binom$session=as.factor(binom$session)
          binom$position=as.factor(binom$position)
          binom$condition=as.factor(binom$condition)

          contr=glmerControl(optimizer = c("bobyqa"),
                             restart_edge = FALSE, sparseX = FALSE,
                             check.nobs.vs.rankZ = "warningSmall",
                             check.nobs.vs.nlev = "stop",
                             check.nlev.gtreq.5 = "ignore",
                             check.nlev.gtr.1 = "stop", tolPwrss = 1e-07,
                             compDev = TRUE, optCtrl = list(maxfun=1000000000))


#Using binomial GLMM 
 binmodel.PCT <- glmer(pros ~ condition+position+(1|actor),data = binom, family = binomial(link="logit"),control=contr)
                              
    vif(binmodel.PCT)
    drop1(binmodel.PCT, test='Chisq')

   Anova(binmodel.PCT)
                              
      ##### diagnostics for binmodel.PCT
          resmodel_PCT <- simulateResiduals(binmodel.PCT, n=250, plot=TRUE)
          testOutliers(resmodel_PCT, type = 'bootstrap')
          testUniformity(resmodel_PCT)
          testResiduals(resmodel_PCT)
          testQuantiles(resmodel_PCT, predictor = NULL, quantiles = c(0.25, 0.5, 0.75), plot = T)
          testZeroInflation(resmodel_PCT)
                              
                              
      #Post-hoc                        
       emm.binmodel.cond<-emmeans(binmodel.PCT, "condition",type="response",nesting = NULL)
       emm.binmodel.posi<-emmeans(binmodel.PCT, "position",type="response",nesting = NULL)
                                  
          pairs(emm.binmodel.cond)
          pairs(emm.binmodel.posi)
     
                              
          confint(pairs(emm.binmodel.cond))
          confint(pairs(emm.binmodel.posi))
          summary(binmodel.PCT)


      
                                  
#===Additional analyses based on the reviewer comments: including the interaction term between condition and position
#using GLMM wit interaction term
     binmodel.PCTint <- glmer(pros ~ condition+position+condition:position+(1|actor),data = binom, family = binomial(link="logit"),control=contr)
     binmodel.PCTint.red1 <- glmer(pros ~ condition+position+(1|actor),data = binom, family = binomial(link="logit"),control=contr)
     anova(binmodel.PCTint,binmodel.PCTint.red1)                          
     drop1(binmodel.PCTint, test='Chisq')

      Anova(binmodel.PCTint, test='Chisq')

  #post-hoc
      emm_cond_pos3 <- emmeans(binmodel.PCTint, ~position*condition, type="response")
                      
      contrast(emm_cond_pos3, "pairwise", by="condition", adjust="tukey")
             
      confint(binmodel.PCTint, by = "condition")

                            
          emm1.1 = emmeans(binmodel.PCTint, specs = pairwise ~ condition:position, type = "response", adjust = "none")
          emm1.1
          emm1.1$emmeans %>%
            as.data.frame()
 
          emm2 = emmeans(binmodel.test3.3, specs = pairwise ~ position|condition, type = "response")
          emm2
          emm2$contrasts %>%
            as.data.frame()
                            


#Using wilcoxon signed rank:
     #1) does the poportion of prosocial choices in test sessions differ from control sessions 
          testcontrpros=read.table(file="testcontrproslong.txt", header=T, sep="\t")   
          wilcox.pros.testcontr<-wilcox.test(prop~condition,data=testcontrpros,paired=TRUE,exact=FALSE) 
          wilcox.pros.testcontr
          
          Zstatwilcox.pros.testcontr<-qnorm(wilcox.pros.testcontr$p.value/2) 
          Zstatwilcox.pros.testcontr
          abs(Zstatwilcox.pros.testcontr)/sqrt(7)  
          
          prostestcontrdata <- ddply(testcontrpros, c("condition"), summarise,
                                     N    = length(prop),
                                     median = median(prop),
                                     mean = mean(prop),
                                     sd   = sd(prop),
                                     se   = sd / sqrt(7))
          
          prostestcontrdata
          
          
    #2) In the test sessions, does the proportion of prosocial choices and selfish choices differ?
          testdata=read.table(file="testpasswilcox.txt", header=T, sep="\t")                       
          wilcox.test(prop~choice,data=testdata,paired=TRUE,exact=FALSE)
          
          Zstatwilcox.test.test <-qnorm(wilcox.test.test $p.value/2) 
          Zstatwilcox.test.test 
          
          abs(Zstatwilcox.test.test )/sqrt(7)  #7 individuen/paren
          
          tdata <- ddply(testdata, c("choice"), summarise,
                         N    = length(prop),
                         median = median(prop),
                         mean = mean(prop),
                         sd   = sd(prop),
                         se   = sd / sqrt(7))
          
          tdata
          
          
    #3) In the control sessions, does the proportion of prosocial choices and selfish choices differ?
          controldata=read.table(file="contrpasswilcox.txt", header=T, sep="\t")
          wilcox.test.control<-wilcox.test(prop~choice,data=controldata,paired=TRUE,exact=FALSE)
          wilcox.test.control
          
          Zstatwilcox.test.control <-qnorm(wilcox.test.control$p.value/2) 
          Zstatwilcox.test.control
          
          abs(Zstatwilcox.test.control)/sqrt(7)  #7 individuen/paren
          
          cdata <- ddply(controldata, c("choice"), summarise,
                         N    = length(prop),
                         median = median(prop),
                         mean = mean(prop),
                         sd   = sd(prop),
                         se   = sd / sqrt(7))
          
#----------------------------------------------------       
#Binomial GLMM onlt including first '20' test trials & all control trials
    binomfirst20=read.table(file="binomfirst20datapasscriterion.txt", header=T, sep="\t")
       attach(binomfirst20) 

        binmodelfirst20<- glmer(pros ~ condition+position+condition:position+(1|actor),data = binomfirst20, family = binomial(link="logit"),control=contr)
       
         vif(binmodelfirst20)
         drop1(binmodelfirst20, test='Chisq')

          Anova(binmodelfirst20)

           emm_cond_posfirst20 <- emmeans(binmodelfirst20.test1, ~position*condition, type="response")
           emm_cond_posfirst20
       
          contrast(emm_cond_posfirst20, "pairwise", by="condition", adjust="tukey")


#Using wilcoxon signed rank:
   #1) does the poportion of prosocial choices in first 20 test trials differ from control trials    
      test20contrpros=read.table(file="testfirst20vscontr.txt", header=T, sep="\t")   
       wilcox.pros.test20contr<-wilcox.test(prop~condition,data=test20contrpros,paired=TRUE,exact=FALSE) 
       wilcox.pros.test20contr

       Zstatwilcox.pros.test20contr<-qnorm(wilcox.pros.test20contr$p.value/2) 
       Zstatwilcox.pros.test20contr


       abs(Zstatwilcox.pros.test20contr)/sqrt(7)

       
       prostest20 <- ddply(test20contrpros, c("condition"), summarise,
                                  N    = length(prop),
                                  median = median(prop),
                                  mean = mean(prop),
                                  sd   = sd(prop),
                                  se   = sd / sqrt(7))
       

#Individual analyses (but see comment of reviewer 2)
        library(multcomp)
        djpos <- subset(binom, actor=='DJ')
        bspos <- subset(binom, actor=='BS')
        hbpos <- subset(binom, actor=='HB')
        kgpos <- subset(binom, actor=='KG')  
        kkpos <- subset(binom, actor=='KK')  
        mzpos <- subset(binom, actor=='MZ') 
        nypos <- subset(binom, actor=='NY') 

                        
    
          djmodel <- glm(pros ~ condition+position, data = djpos, family = binomial(link="logit"))
          drop1(djmodel, test='Chisq') 
          Anova(djmodel)


          emm.djmodel.cond<-emmeans(djmodel, "condition",type="response")
          emm.djmodel.pos<-emmeans(djmodel, "position",type="response")
          
          pairs(emm.djmodel.cond)
          pairs(emm.djmodel.pos)
          
          confint(pairs(emm.djmodel.cond))
          confint(pairs(emm.djmodel.pos))
          
          summary(djmodel)

          
          hbmodel <- glm(pros ~ condition+position, data = hbpos, family = binomial(link="logit"))
          drop1(hbmodel, test='Chisq')
          Anova(hbmodel)

          emm.hbmodel.cond<-emmeans(hbmodel, "condition",type="response")
          emm.hbmodel.pos<-emmeans(hbmodel, "position",type="response")
          
          pairs(emm.hbmodel.cond)
          
          pairs(emm.hbmodel.pos)
          
          confint(pairs(emm.hbmodel.cond))
          confint(pairs(emm.hbmodel.pos))
          
          summary(hbmodel)
          
          
          bsmodel <- glm(pros ~ condition+position, data = bspos, family = binomial(link="logit"))
          drop1(bsmodel, test='Chisq') # significant
          Anova(bsmodel)


          emm.bsmodel.cond<-emmeans(bsmodel, "condition",type="response")
          emm.bsmodel.pos<-emmeans(bsmodel, "position",type="response")
          
          pairs(emm.bsmodel.cond)
          pairs(emm.bsmodel.pos)

          confint(pairs(emm.bsmodel.cond))
          confint(pairs(emm.bsmodel.pos))
          
          summary(bsmodel)
         
          
          kgmodel <- glm(pros ~ condition+position, data = kgpos, family = binomial(link="logit"))
          drop1(kgmodel, test='Chisq') 
          Anova(kgmodel)

          emm.kgmodel.cond<-emmeans(kgmodel, "condition",type="response")
          emm.kgmodel.pos<-emmeans(kgmodel, "position",type="response")
          
          pairs(emm.kgmodel.cond)
          pairs(emm.kgmodel.pos)

          
          confint(pairs(emm.kgmodel.cond))
          confint(pairs(emm.kgmodel.pos))

          summary(kgmodel)
          
          kkmodel <- glm(pros ~ condition+position, data = kkpos, family = binomial(link="logit"))
          drop1(kkmodel, test='Chisq') 
          Anova(kkmodel)

          emm.kkmodel.cond<-emmeans(kkmodel, "condition",type="response")
          emm.kkmodel.pos<-emmeans(kkmodel, "position",type="response")
          
          pairs(emm.kkmodel.cond)
          pairs(emm.kkmodel.pos)
          
          confint(pairs(emm.kkmodel.cond))
          confint(pairs(emm.kkmodel.pos))

          summary(kkmodel)
          
          mzmodel <- glm(pros ~ condition+position, data = mzpos, family = binomial(link="logit"))
          drop1(mzmodel, test='Chisq') 
          Anova(mzmodel)

          emm.mzmodel.cond<-emmeans(mzmodel, "condition",type="response")
          emm.mzmodel.pos<-emmeans(mzmodel, "position",type="response")
          
          pairs(emm.mzmodel.cond)
          pairs(emm.mzmodel.pos)
          
          confint(pairs(emm.mzmodel.cond))
          confint(pairs(emm.mzmodel.pos))

          summary(mzmodel)
          
          
          nymodel <- glm(pros ~ condition+position, data = nypos, family = binomial(link="logit"))
          drop1(nymodel, test='Chisq') 
          Anova(nymodel)

          emm.nymodel.cond<-emmeans(nymodel, "condition",type="response")
          emm.nymodel.pos<-emmeans(nymodel, "position",type="response")
          
          pairs(emm.nymodel.cond)
          confint(pairs(emm.nymodel.cond))

          pairs(emm.nymodel.pos)
          confint(pairs(emm.nymodel.pos))
          
          summary(nymodel)

          
#---------------------------------------------------          
#Group service paradigm
#---------------------------------------------------
#Import dataset         
  totalpull=read.table(file="totalpulls.txt", header=T, sep="\t")
          
  #Does proportion of pulls differ between test and control sessions?
          wilcox.test.proptotal<-wilcox.test(prop~type,data=totalpull,paired=TRUE,exact=FALSE)
          wilcox.test.proptotal

          Zstatwilcox.test.proptotal <-qnorm(wilcox.test.proptotal$p.value/2)
          Zstatwilcox.test.proptotal

          abs(Zstatwilcox.test.proptotal)/sqrt(7)  


          groupservicetotal <- ddply(totalpull,c("type"), summarise,N=length(prop),median = median(prop),sd= sd(prop),se= sd / sqrt(7)) #7 individuen
          groupservicetotal       
